# Supplementary material for: FNIRS‐Based Energy Landscape Analysis to Signify Brain Activity Dynamics of Individuals With Depression
Source: CNS Neurosci Ther. 2024 Dec 1;30(11):e70139. doi: 10.1111/cns.70139 (PMC11609116; doi:10.1111/cns.70139)
Supplement: Supplementary file 1 — Figure S1. Figure S2. Figure S3. Figure S4. [file CNS-30-e70139-s001.zip]

Archive with 2 entries (2 files):
- All unedited plot of supplementary materials.pdf
- supplementary materials.docx
